# Supplementary material for: Pradofloxacin Minimum Inhibitory Concentration Profiling of Streptococcus suis Isolates: Insights into Antimicrobial Susceptibility in Swine
Source: Pathogens. 2025 Jan 17;14(1):88. doi: 10.3390/pathogens14010088 (PMC11768269; doi:10.3390/pathogens14010088)
Supplement: Supplementary file 1 [file pathogens-14-00088-s001.zip]

Archive with 1 entries (1 files):
- pathogens-3396739-supplementary.pdf
